# Supplementary material for: Human-Origin Influenza A(H3N2) Viruses Revealed in Swine Farms During the Period 2022–2025 in Kazakhstan
Source: Animals (Basel). 2026 Jun 5;16(11):1752. doi: 10.3390/ani16111752 (PMC13255645; doi:10.3390/ani16111752)
Supplement: Supplementary file 1 [file animals-16-01752-s001.zip]

Archive with 1 entries (1 files):
- animals-4336658-supplementary.pdf
